# Supplementary material for: Lugdunin amplifies innate immune responses in the skin in synergy with host- and microbiota-derived factors
Source: Nat Commun. 2019 Jun 21;10:2730. doi: 10.1038/s41467-019-10646-7 (PMC6588697; doi:10.1038/s41467-019-10646-7)
Supplement: Supplementary file 3 — Source Data [file 41467_2019_10646_MOESM3_ESM.xlsx]

## Sheet: Figure 1
Figure 1a
Medium	S. epi. CM	0.5	2	3	5	10	0.5+	2+	3+	5+	10+
2230000	1640000	5140000	1900000	1440000	2070000	2380000	1620000	987000	572000	474000	245000
4940000	1760000	6690000	1890000	1680000	1190000	1470000	1370000	474000	466000	196000	154000
6300000	1350000	2980000	2500000	1430000	1030000	3470000	1320000	380000	466000	237000	179000
6320000	1340000	4930000	1780000	1490000	2320000	2070000	2090000	907000	438000	206000	96300
6300000	1460000	5320000	1480000	1880000	1440000	2540000	1890000	714000	494000	286000	127000
3040000	1790000	6510000	2680000	1940000	1300000	3410000	1040000	790000	548000	257000	220000
Figure 1b
PBS	S. epi. CM	Lugdunin	S. epi. CM + Lugdunin
2031250	437500	2343750	112500
984375	796875	404688	656250
2265625	196875	515625	484375
1460938	640625	2187500	1460938
2500000	500000	1281250	406250
640625	750000	225000	112500
143750	115625	1804688	390625
2578125	871875	1390625	828125
718750	112500	546875	273438
796875	1171875	1125000	285938
3828125	531250	1507813	437500
968750	1078125	609375	671875
906250	215625	468750	921875
1406250	1226563	414063	437500
Figure 1c
	Medium		S. epi. CM		Lugdunin		S. epi. CM+Lugdunin
DEFB1 (HBD-1)	1	1	3.47	3.4	1.91	1.91	0.72	0.81
DEFB4A (HBD-2)	1	1	11.75	10.74	0.69	0.77	0.84	0.98
DEFB103A (HBD-3)	1	1	7.06	2.39	1.53	1.71	1.01	1.01
CAMP (LL-37)	1	1	66.03	56.69	189.36	213.04	120.68	118.19
RNASE7 (RNase7)	1	1	1.23	1.06	2.34	2.18	1.23	1.82
Figure 1d
	Medium		Lugdunin		Pam2Cys
CXCL8	0.745051	0.8	62.0087	63.022	1230.34	1250.1
TNF	0	0	0	0	5.12853	5.938
MCP-1	97.3991	96.198	219.647	222.665	428.185	430.121
IL-6	0	0	0	0	20.2695	22
IL-1	0	0	0	0	0	0
IFN	0	0	0	0	0	0
IFN	0	0	0	0	0	0
IL-10	0	0	0	0	0	0
IL-1	0	0	0	0	0	0
IL-12p70	0	0	0	0	0	0
IL-18	0	0	0	0	0	0
IL-23	0	0	0	0	0	0
IL-33	0	0	0	0	0	0
Figure 1e
M	Pam2	Pam3	0,5	1	2	3	5	10
1	6.021	1.261	1.93	10.23	43.4456		11.7628	2.0508
1	4.959	1.177	1.44	9.29	47.5424		11.128	2.0508
	6.021	1.261	0.406	0.973	22.549	64.669		6.298
	4.959	1.177	0.518	1.087	29.548	66.487		6.298
Figure 1f
	Medium		Lugdunin		Pam2Cys
PHKs	2.23515	3.452	186.026	189.663	3691.01	3750.45
HNEpCs	449.222	444.003	421.035	417.001	12663.8	12600.1
HTEpCs	381.117	378.789	214.845	210.3	11162.2	11100
PBMCs	317.605	324.308	231.761	233.451	4679.55	4452.29
Figure 1g
	Medium		Lugdunin		Pam2Cys
PHKs	0	0	0	0	0	0
HNEpCs	7.3	7	22.96	25	16.4	16
HTEpCs	0	0	1.46	1.5	0	0
PBMCs	0	0	0	0	0	0

## Sheet: Figure 2
Figure 2a
	Medium		Lugdunin
HEK	51.2041	52.5	39.3285	39.6
HEK-TLR2	108.152	105.88	564.521	585.121
Figure 2b
	HEK		HEK-TLR2
M	1	1	1	1
0.5	1.3	1.16	2.676	2.042
1	1.15	1.02	1.404	1.257
2	2.66	2.46	3.918	4.112
3	1.96	1.97	4.408	3.864
5	2.91	2.73	6.364	6.916
10	1.84	1.91	9.415	10.232
Figure 2d
	WT		MyD88-ko		5xTLR-ko
	PBS	Lugdunin	PBS	Lugdunin	PBS	Lugdunin
	358.317	481.573	70.1891	1076.76	246.242	1266.98
	427.295	702.912	295.344	249.566	163.204	1312.44
	209.193	1072.01	444.696	1219.55	242.91	475.973
	252.883	279.157	262.79	819.995	546.742	682.44
	12.9892	1073.21	51.1978	367.521	475.973	1030.46
	57.5506	846.61	447.572	848.472	709.631	1144.85
	342.838	436.025	205.781	925.418	229.511	557.243
	161.8	530.799	185.153	1435.33	373.622	888.146
Figure 2e
	WT		MyD88-ko		5xTLR-ko
	PBS	Lugdunin	PBS	Lugdunin	PBS	Lugdunin
	4844.9	6178.79	578.605	431.197	10913.7	30358.1
	4683.9	8363.29	1026.04	643.354	2929.23	37698
	8887.6	27497.3	1037.15	617.621	13233.8	5506.49
	2812.62	132682,85*	1102.79	1788.91	11929	3005.26
	3269.41	12915.3	1963.21	1396.24	43494	3912.62
	2912.5	6465.83	1338.65	1619.9	37887.7	5238.37
	6502.97	16386.4	1026.04	1102.79	2715.99	8312.78
	4966.11	4114.99	841.395	1048.21	3324.74	3013.82

## Sheet: Figure 3
Figure 3b
PBS	Lugdunin
12	6.9
11.3	11.5
13.3	14.6
10.2	13.5
12.2	8.55
12.2	11.7
13.5	14.9
10.4	13.5
11	14.7
13.3	11.7
11.1	14.6
13	11.5
13.9	13.9
11.1	11.3
9.87	13.1
11.8	10.2
9.5	12.2
11.9	10.7
12.3	12.3
9.35	10.1
Figure 3d
Neutrophils							Monocytes
WT		MyD88-ko		5xTLR-ko			WT		MyD88-ko		5xTLR-ko
PBS	Lugdunin	PBS	Lugdunin	PBS	Lugdunin		PBS	Lugdunin	PBS	Lugdunin	PBS	Lugdunin
1.31	2.57	2.24	2.26	3.68	5.72		12.7	15.8	9.66	8.96	18.4	20.3
1.22	6.43	0.85	5.17	3.63	2.72		7.94	17.3	4.74	15.5	19.5	17.1
2.97	4.87	0.91	2.81	1.57	4.06		11.2	13.3	5.88	8.8	13.6	9.43
0.82	2.11	1.6	2.01	7.34	8.41		20.3	8.16	9.61	15.6	29.7	21.4
3.05	8.34	2.01	0.54	1.34	1.29		7.8	21.5	6.88	3.14	6.91	16.9
1.66	11.1	0.95	0.23	0.88	0.57		17.6	17.9	2.34	1.49	12.8	6.11
4.15	2.51	1.35	0.5	0.92	1.74		4.93	10.5	2.04	4.64	7.69	12.9
4.5	1.25	1.9	0.44				6.83	16.5	2.7	1.54
1.37	4.02						7.32	16
1.48	5.05						3.69	7.28

## Sheet: Figure 4
Figure 4a
M	DCD-1	DCD-1L	LL-37	Gallidermin	Pro-Gallidermin	Nisin	Lugdunin	S. epi. CM	LL-37	DCD-1L	Gallidermin	Nisin	Lugdunin	DCD-1
1	13.02	2.52	1.645	3.395	3.43	3.22	44.695	49.18	38.5859	45.0983	2.71321	88.3403	1093.7	61.3666
1	13.37	2.31	1.54	3.22	3.465	3.325	43.47	55.3304	33.1285	49.3507	2.78949	93.3773	1265.07	64.6468
Figure 4b
M	Pam2Cys	IL-1	S. epi. CM	DCD-1	DCD-1L	LL-37	Gallidermin	Pro-Gallidermin	Nisin	Lugdunin	Galli.+DCD-1	Galli.+DCD-1L	Galli.+LL-37	Pro-Galli.+DCD-1	Pro-Galli.+DCD-1L	Pro-Galli.+LL-37	Nisin+DCD-1	Nisin+DCD-1L	Nisin+LL-37	Lug.+DCD-1	Lug.+DCD-1L	Lug.+LL-37
1	35.21	150.36	50.995	13.02	2.52	1.645	3.395	3.43	3.22	44.695	10.325	5.04	2.17	9.73	6.37	1.785	8.435	2.905	1.715	22.75	52.08	58.59
1	34.475	153.545	48.58	13.37	2.31	1.54	3.22	3.465	3.325	43.47	11.515	5.04	2.17	11.585	6.3	1.575	10.045	2.52	1.68	19.81	48.23	59.5

## Sheet: Figure 5
Figure 5b
	Galli+DCD-1	Galli+DCD-1L	Galli+LL-37	Lug+DCD-1	Lug+DCD-1L	Lug+LL-37
0.59	0.30771
0.7	0.35089
0.72	0.44277
0.45		0.67516
0.84		0.10878
0.96		0.04187
0.83		0.18931
0.92			0.09466
0.94			0.11914
0.97			0.10532
0.57				0.66642
0.79				0.60083
0.93					0.46257
0.58					0.59376
0.98					0.31706
0.62						0.84867
0.97						0.4768
1						0.22084
Figure 5c
DCD-1+Lugdunin
C	1 AMP	2 AMP	1 Lug	2 Lug	3 Lug	1+1	1+2	1+3	2+1	2+2	2+3
100	70.6	88.2	145.16	126.61	109.68	81.19	72.28	143.56	83.17	88.12	121.78
100	75.5	96	85.71	137.01	97.4			84.93			20.09
100	73.1159	139.595	115.79	134.21		105.38	85.38	0.1	70	0.59	0.1
100	96.1	126.3	87.63	42.78	58.76	68.63	61.44	26.14	60.78	0.1	0.1
100	71.5	104.1	110.05	109.59	128.77	86.8852	96.7213	52.459	106.557	21.8033	0.934426
100	114.8	195.2	106	97	87	101.639	95.082	55.7377	83.6066	26.2295	0.967213
100	83	114.8	112.31	116.92	83.85	101.639	96.7213	59.0164	101.639	39.3443	0.557377
	101.75	110.53	100.69	104.86	100.69					85
	260	242	106.557	114.754	103.279					76.25
	106.8	76.6	109.836	129.508	106.557					38.6
	113.6	68.07	108.197	111.475	91.8033					57.45
	82.8	158.6								34.48
	106.5	119.7
	142.7	105
	101.5	48.7
	96.9	103.7
		131.6
		119.4
C	1 AMP	2 AMP	1 Lug	2 Lug	3 Lug	1+1	1+2	1+3	2+1	2+2	2+3
100	77.7	147.6	145.16	126.61	109.68	87.13	69.31	3.86	80.2	30.69	4.26
100	38.9	91.7	85.71	137.01	97.4			12.64			0.07
100	89.2014	134.083	115.79	134.21		60.77	46.92	0.1	0.1	0.1	0.1
100	95.6	134.7	87.63	42.78	58.76	51.63	87.58	31.37	66.01	73.2	5.56
100	92	161.7	110.05	109.59	128.77	140.984	72.1311	1	63.9344	1.04918	0.622951
100	128	158.5	106	97	87	134.426	68.8525	1	78.6885	0.868852	0.606557
100	125.6	144.8	112.31	116.92	83.85	114.754	63.9344	1	68.8525	0.901639	0.639344
	97.6	138.8	100.69	104.86	100.69					81.25
	126.32	122.81	106.557	114.754	103.279					50
	273	205	109.836	129.508	106.557					71.93
	141	113.83	108.197	111.475	91.8033					78.72
	111.1	96.64								77.59
	97.6	129.5
	121.9	129.2
	120.2	138.8
	89.2	173.7
	91.6	173.9
		129.8
		77.7
C	1 AMP	2 AMP	1 Lug	2 Lug	3 Lug	4 Lug	5 Lug	1+1	1+2	1+3	1+4	1+5	2+1	2+2	2+3	2+4	2+5
100	144	178.6	145.16	126.61	109.68		75	115.84	113.86	110.89			163.37	87.13	14.46	6.39	0.5
100	119.5	194.2	85.71	137.01	97.4		86.36			406	292	264			19.18	2	0.1
100	121.2	142.2	115.79	134.21		121.93	53.51	133.08	132.31	130	100	100	107.69	80.77	56.15	3	0.2
100	150.1	217.9	87.63	42.78	58.76	0.4	0	132.03	121.57	111.76	100	100	113.73	98.04	60.78	1	0.1
100	179.3	413	110.05	109.59	128.77	99.09	51.14
100	196.2	349.9	106	97	87	51	8
100	135.96	199.12	112.31	116.92	83.85	19.05	10.77
	461	495	100.69	104.86	100.69
	122.7	322.3	106.557	114.754	103.279
	117.6	105.4	109.836	129.508	106.557
	125	220.3	108.197	111.475	91.8033
	263.8	251.6
	167	213.6
	243.5	277.5
	247.1	157.9

## Sheet: Figure 6
Figure 6
DCD-1+Gallidermin										DCD-1+Lugdunin
C	DCD-1	Gallidermin	combi	10 Galli-->DCD-1	10 DCD-1-->Galli	30 Galli-->DCD-1	30 DCD-1-->Galli			C	DCD-1	Lugdunin	combi	10 Lug-->DCD-1	10 DCD-1-->Lug	30 Galli-->DCD-1	30 DCD-1-->Galli
100	76.6	61.7	37.82	153.19	213.83	118.49	165.55			100	76.6	126.61	88.12	366.67	525
100	68.07	58.82	47.06	90.71	117.99					100	68.07	137.01	0.59	69.64	111.9
100	45.35	42.63	38.53	67.61	389.67					100	45.35	134.21	0.1	139.47	229.82
100	35.46	60.02	44.33							100	35.46	42.78	21.8033	140.35	213.16
100	88.2	54.2	3.8							100	88.2	109.59	26.2295
100	96	61.1								100	96	97	39.3443
100	139.595	65.4	0.9							100	139.595	116.92	85
	126.3	94.9	0.7							100	126.3	104.86	76.25
	104.1	88.1	2.1							100	104.1	114.754	38.6
	195.2	78.3	10.8							100	195.2	129.508	57.45
	114.8	81.1685								100	114.8	111.475	34.48
	110.53	92.233									110.53	83.33
	242	60.09									242	121.43
											308.33	92.98
DCD-1L+Gallidermin											129.76	95.74
C	DCD-1L	Gallidermin	combi	10 Galli-->DCD-1L	10 DCD-1L-->Galli	30 Galli-->DCD-1L	30 DCD-1L-->Galli				85.96	112.64
100	113.83	61.7	56.38	173.4	165.96	129.41	123.53				97.87	58.89
100	96.64	58.82	44.54	221.65	156.86	204.6	187.55				102.3
100	78.09	42.63	44.33	333.33	666.67
100	72.98	60.02	41.94							DCD-1L+Lugdunin
100	147.6	54.2	0.8							C	DCD-1L	Lugdunin	combi	10 Lug-->DCD-1L	10 DCD-1L-->Lug	30 Galli-->DCD-1L	30 DCD-1L-->Galli
100	91.7	61.1	27.1							100	113.83	126.61	30.69	295.42	160	125.86	111.49
100	134.083	65.4	0.1							100	96.64	137.01	0.1	207.14	175
100	134.7	94.9	0.5							100	78.09	134.21	73.2	150	247.37
100	161.7	88.1	0.6							100	72.98	42.78	1.04918	165.96	287.23
100	158.5	78.3	56.38							100	147.6	109.59	0.868852
100	144.8	81.1685	44.54							100	91.7	97	0.901639
100	138.8	92.233	9.86							100	134.083	116.92	81.25
100	122.81	60.09								100	134.7	104.86	50
	205									100	161.7	114.754	71.93
	113.83									100	158.5	129.508	78.72
	96.64									100	144.8	111.475	77.59
										100	138.8	83.33
LL-37+Gallidermin											122.81	121.43
C	LL-37	Gallidermin	combi	10 Galli-->LL-37	10 LL-37-->Galli	30 Galli-->LL-37	30 LL-37-->Galli				205	92.98
100	178.6	61.7	0.0160272	277	478.87	137.93	88.51				113.83	95.74
100	194.2	58.82	0.1	83.33	100						96.64	112.64
100	142.2	42.63	12.21								139.17
100	217.9	60.02	5								125
100	413	54.2	6								252.63
100	349.9	61.1	7								245.74
100	199.12	65.4									182.76
100	495	94.9
100	322.3	88.1								LL-37+Lugdunin
100	105.4	78.3								C	LL-37	Lugdunin	combi	10 Lug-->LL-37	10 LL-37-->Lug	30 Galli-->LL-37	30 LL-37-->Galli
100	220.3	81.1685								100	178.6	126.61	87.13	137.78	90	111.49	181.61
100	251.6	92.233								100	194.2	137.01	80.77
100	213.6	60.09								100	142.2	134.21	98.04
	277.5									100	217.9	42.78	91.95
	157.9									100	413	109.59
										100	349.9	97
										100	199.12	116.92
										100	495	104.86
										100	322.3	114.754
										100	105.4	129.508
											220.3	111.475
											251.6	83.33
											213.6	121.43
											277.5	92.98
											157.9	95.74
											205.75	112.64
											131.11	112.64
												58.89

## Sheet: Supplementary Figure 1
Supplementary Figure 1a
M	0,5	1	2	3	5	10
1	7.39694	7.16978	9.62594	18.3401	50.9824	108.528
1	9.6929	20.8493	9.49342	7.76469	38.6375	97.1356
Supplementary Figure 1b
M	0,5	1	2	3	5	10
49.9001	45.4046	38.9111	41.4086	55.3946	73.8761	88.3616
50.3996	45.4046	38.4116	40.4096	54.3956	74.3756	90.3596
Supplementary Figure 1c
M	0,5	1	2	3	5	10
2.23515	41.6834	76.1332	161.697	382.228	116.075	58.0231
3	40.9105	75.7014	171.159	389.291	111.73	59.8317
Supplementary Figure 1d
LL-37			CXCL8
PBS	Lugdunin		PBS	Lugdunin
40.12	44.604		713.493	1052.3
40.592	44.368		279.108	3278.96
42.952	40.828		408.026	2615.31
39.884	46.256		615.492	4371.34
40.12	43.424		1926.37	586.013
Supplementary Figure 1e
DMSO	Pam2Cys	Pam3Cys	natural lugdunin	synthetic Lugdunin	N-Acetyl-lugdunin
1	11.688	5.06633	127.774	100.892	1.4131
1	7.28256	3.33048	105.176	119.981	0.324929
1	11.8546	9.96724	117.512		0.370272
					0.672062
					0.491978
					0.557354
Supplementary Figure 1f
M	Pam2	Pam3	0,5	1	2	3	5	10
1	64	22.316	2.151	2.621	6.148	5.836	4.724	1.659
1	59.3	30.696	2.454	2.621	8.056	8.253	6.453	2.014
Supplementary Figure 1g
M	Pam2	Pam3	0,5	1	2	3	5	10
1	11.794	3.972	1.537	4.112	16.564	18.001	23.264	16.056
1	12.21	3.732	1.231	4.228	16	14.929	22.316	17.328
Supplementary Figure 1h
M	Pam2	Pam3	0,5	1	2	3	5	10
1	1.73508	2.83825	0.817902	1.22264	2.08493	2.12138	3.02095	3.49429
1	1.78386	2.81864	0.823591	1.27456	1.84038	2.30537	3.22095	3.59253
Supplementary Figure 1i
	PHKs		HNEpCs		HTEpCs		PBMCs
Medium	126.55	99.5935	98.5945	102.705	95.6917	115.846	100	100
Triton X-100	29.7023	32.3824	23.1512	25.2664	18.3056	18.2944	16.8223	14.7946
0.5	96.1678	86.1219	94.7556	96.4504	92.8661	94.2403	112.646	109.646
1	90.8264	88.7694	95.942	93.843	94.7831	114.95	108.518	109.799
2	105.299	88.8755	92.8814	96.2908	98.1163	107.063	105.136	103.867
3	107.106	88.2278	94.8077	83.7161	100.106	101.981	117.445	110.026
5	100.478	82.7206	91.48	93.628	94.6237	94.0135	104.46	100.813
10	106.508	92.3742	93.7756	97.4932	94.7578	96.0113	101.381	96.6242

## Sheet: Supplementary Figure 2
Supplementary Figure 2a
	Medium		Pam2Cys
HEK	51.2041	52.5	79.5462	78.968
HEK-TLR2	108.152	105.366	28653.9	28200
Supplementary Figure 2b
	HEK		HEK-TLR2
Medium	1	1	1	1
Pam2Cys	1.31	1.4	2048	1758.34
Pam3Cys	0.84	0.8	1722.16	1595.73
Supplementary Figure 2c
MCP-1							GM-CSF
WT		MyD88-ko		5xTLR-ko			WT		MyD88-ko		5xTLR-ko
PBS	Lugdunin	PBS	Lugdunin	PBS	Lugdunin		PBS	Lugdunin	PBS	Lugdunin	PBS	Lugdunin
1590.53	2103.53	2317.87	1875.37	1577.76	1274.71		38.3069	72.7673	10.8098	36.6119	20.4696	116.071
1270.69	3064.82	2308.66	2321.99	1603.39	1538.99		53.9345	104.064	10.8098	13.9661	58.7672	252.571
2425.26	1674.97	2320.83	1742.57	1210.35	1273.22		35.4978	128.538	24.9806	30.5557	33.7539	10.8098
1284.17	1259.09	2316.36	2309.07	1190.87	1229.16		59.2504	32.2518	26.6777	26.4838	35.6431	54.4179
1560.86	1229.16	2263.03	2321.35	1197.96	1330.17		10.8098	51.0335	10.8098	17.3155	108.869	67.4596
1627.65	2027.25	2250.97	2317.36	1197.19	1444.63		32.0096	46.1966	14.2088	40.873	191.53	73.2497
3064.82	1334.25	2102.45	1699.58	1816.67	1366.28		49.0991	54.4179	16.1021	32.3972	33.2209	66.9769
2575.33	1196.01	2294.41	2191.64	1253.91	1191.29		50.0664	35.5947	16.3933	36.7572	32.3003	77.5898
IL-10							TNFa
WT		MyD88-ko		5xTLR-ko			WT		MyD88-ko		5xTLR-ko
PBS	Lugdunin	PBS	Lugdunin	PBS	Lugdunin		PBS	Lugdunin	PBS	Lugdunin	PBS	Lugdunin
41.5423	114.558	45.0771	43.3102	20.2107	64.444		28.3576	29.4575	32.2352	30.1893	34.7155	30.2392
103.496	110.76	40.4811	19.9969	15.6123	65.4967		25.7104	28.2262	33.7625	32.6354	33.8826	26.5659
50.3714	78.1009	61.986	46.8429	19.9257	15.6123		33.2767	26.6789	31.1441	28.4903	34.2282	33.7147
60.932	153.29	44.3705	45.0771	17.2528	22.525		25.3791	27.631	32.1461	31.1757	34.7966	33.6014
55.3043	81.2436	38.0388	32.1196	15.6123	24.5175		27.5483	24.8499	33.6908	32.2632	34.0093	32.2576
50.0187	55.3043	50.724	61.2834	15.6123	37.6493		31.8646	25.9511	33.7206	26.7549	33.8345	31.7445
90.3037	67.6012	25.6199	42.9567	25.9755	37.791		28.1827	28.1827	33.7326	31.5872	31.7064	32.0297
68.6528	92.7382	47.1959	53.8958	19.3201	45.0771		28.3576	28.4017	32.5502	31.0756	31.8154	31.2817
IL-6							IFNg
WT		MyD88-ko		5xTLR-ko			WT		MyD88-ko		5xTLR-ko
PBS	Lugdunin	PBS	Lugdunin	PBS	Lugdunin		PBS	Lugdunin	PBS	Lugdunin	PBS	Lugdunin
9417.04	18217.1	1886.07	2348.27	4084.87	25919.6		8.67828	21.4362	0	7.62697	0	27.187
14673.9	17808.3	1689.27	1251.8	8952.36	64698.7		19.2132	32.2054	0	0	0	50.122
11850.8	19060	4632.51	2820.06	14311.6	5762.81		9.58236	11.2991	1.93457	7.35037	4.36486	0
18368	15255.9	3151.64	2201.99	10581	12647.5		62.3186	7.40569	0.812193	2.46832	0.241978	3.68343
5536.64	12969.2	889.589	2260.3	13621.9	12825.9		2.46832	41.336	0	0	0	14.2181
10009.3	15601.7	2459.09	2326.22	14925.9	8209.52		0	21.4362	0	7.00005	0.867382	10.9483
12897.5	8250.22	1013.28	697.376	6770.03	13928.1		16.807	21.2509	0	2.30266	3.57294	10.2099
15307	9215.39	1640.58	4093.16	9922.39	26542		4.29118	22.7337	0	8.43848	2.04499	16.622
IFNb
WT		MyD88-ko		5xTLR-ko
PBS	Lugdunin	PBS	Lugdunin	PBS	Lugdunin
152.896	64.7262	73.2873	118.578	0	0
183.568	231.477	43.3337	35.3917	0	0
45.7779	481.41	446.734	197.074	0	0
490.705	83.0743	251.154	45.1668	0	0
37.8352	101.433	24.3984	1.20302	0	0
49.4444	78.7922	100.209	103.882	0	0
151.056	177.431	39.6679	0	0	0
76.9571	330.598	143.7	61.6692	0	0

## Sheet: Supplementary Figure 3
Supplementary Figure 3b
PBS	Lugdunin
24.6	15.5
21.8	15.6
28.6	22.8
23.4	24.4
17.1	19.7
19.2	17.2
17.7	17.7
17.5	16.5
18.3	19.9
17.2	14.6
Supplementary Figure 3c
PBS	Lugdunin
0.06	0
0.08	0.14
0.06	0.15
0.03	0.03
0.03	0.04
0.11	0.05
0.09	0.01
0.01	0.02
0.06	0.05
0.08	0.02
Supplementary Figure 3d
PBS	Lugdunin
8.04	14.9
8.54	10.6
7.16	8
11	7.67
12.2	10.1
8.09	12.6
14.2	9.79
9.02	11.5
10.4	8.32
13.1	13.4
Supplementary Figure 3e
PBS	Lugdunin
7.87	16.5
7.62	7.96
8.94	9.38
7.61	7.83
7.77	7.66
10.1	8.63
6.98	12.4
7.19	7.01
9.22	13.5
10.8	11.2
Supplementary Figure 3f
PBS	Lugdunin
44.6	25.3
40.9	49.5
49.7	49.5
39.1	44.6
38.5	53.3
43.3	45
38.2	48.5
46.7	39.3
44.2	50.8
40.5	43.6
Supplementary Figure 3g
PBS	Lugdunin
68.5	61.4
75.6	62.3
69.9	69.6
67.7	70.5
72.6	63.1
73.7	61.1
74.6	64.2
68.3	53.1
72.5	53.1
85.4	77.9

## Sheet: Supplementary Figure 4
	PHKs		HNEpCs		HTEpCs		PBMCs
Medium	126.55	99.5935	98.5945	102.705	95.6917	115.846	100	100
Triton X-100	29.7023	32.3824	23.1512	25.2664	18.3056	18.2944	16.8223	14.7946
DCD-1	111.079	112.023	107.216	102.027	97.5146	90.0367	91.1214	88.1677
DCD-1L	120.556	112.368	106.359	91.2291	97.8419	97.2374	97.3199	90.1977
LL-37	123.971	103.319	104.11	92.2069	104.114	100.755	104.509	96.9629
Gallidermin	128.158	107.925	111.235	97.7443	98.8131	104.368	99.8636	93.8314
Pro-Gallidermin	131.19	107.778	98.3701	94.547	98.9838	102.283	101.423	98.766
Nisin	134.612	128.868	104.374	110.12	102.185	102.706	106.447	102.949
Lugdunin	106.733	106.448	98.0085	91.4994	102.407	113.587	97.5016	95.3905
Galli.+DCD-1	117.381	94.2495	101.408	95.4237	82.4414	94.4557	104.052	97.2647
Galli.+DCD-1L	99.7595	95.2671	98.882	95.0065	95.5135	88.0441	98.5465	98.9627
Galli.+LL-37	106.412	89.6292	93.5921	96.2777	92.0181	93.5629	110.244	109.856
Nisin+DCD-1	105.757	100.023	89.3028	113.246	98.077	98.08	99.1098	101.579
Nisin+DCD-1L	104.486	103.659	100.225	86.943	108.787	94.6068	108.131	105.186
Nisin+LL-37	101.512	92.0401	95.6291	93.1065	100.26	96.9297	106.856	107.192
Lug.+DCD-1	104.737	107.432	98.9489	98.1244	95.5118	102.768	111.007	98.1833
Lug.+DCD-1L	103.329	96.0916	90.375	101.258	102.373	97.9203	104.345	100.837
Lug.+LL-37	104.744	91.67	85.7957	90.6195	95.1973	88.5759	102.734	98.1526

[truncated: 1 more sheets: Supplementary Figure 5]
